# Supplementary material for: Analysis of Roux-en-Y Gastric Bypass and High-Fat Feeding Reveals Hepatic Transcriptome Reprogramming: Ironing out the Details
Source: J Clin Med. 2026 Jan 7;15(2):479. doi: 10.3390/jcm15020479 (PMC12841844; doi:10.3390/jcm15020479)
Supplement: Supplementary file 1 [file jcm-15-00479-s001.zip]

Archive with 1 entries (1 files):
- jcm-4054687-supplementary.pdf
